# Supplementary material for: Synthesis and Biological Evaluation of Quercetagetin Derivatives as the Inhibitors of Mcl-1 and Bcl-2 Against Leukemia
Source: Int J Mol Sci. 2025 Mar 18;26(6):2727. doi: 10.3390/ijms26062727 (PMC11943384; doi:10.3390/ijms26062727)
Supplement: Supplementary file 1 [file ijms-26-02727-s001.zip]

Archive with 1 entries (1 files):
- ijms-3436934-supplementary.pdf
